# Supplementary material for: Gut–Liver Immune Response and Gut Microbiota Profiling Reveal the Pathogenic Mechanisms of Vibrio harveyi in Pearl Gentian Grouper (Epinephelus lanceolatus ♂ × E. fuscoguttatus ♀)
Source: Front Immunol. 2020 Nov 26;11:607754. doi: 10.3389/fimmu.2020.607754 (PMC7727329; doi:10.3389/fimmu.2020.607754)
Supplement: Supplementary file 5 [file Table_1.xls]

## Sheet: Table S1
Table S1 Nucleotide sequences of primers used in this study.
Gene No.	Primer name	5'-3' sequence	Product length (bp)	Primer design reference gene	Immune Process	Immune Gene Categery	Product
Fig. 4A	F1	TGTTGTGCCCATAAGTGGCT	148	Epinephelus lanceolatus (giant grouper) complement C1q-like protein 2 (LOC117255946)	complement system	C1q	C1q2
	R1	TCATCCACACTTGTCGCCAT
Fig. 4B	F2	CCTTGTGAGGCAGGAGGAAA	85	Epinephelus lanceolatus interferon-induced very large GTPase 1-like (LOC117246135)	inflammatory cytokines and receptors	IFN induced proteins and relevant	IFN (LOC117246135)
	R2	TGTCCCACTTGTATCTGCCC
Fig. 4C	F5	GGGAAGTCCACCTATGGCTC	93	Epinephelus lanceolatus interferon-induced very large GTPase 1-like (LOC117269058)	inflammatory cytokines and receptors	IFN induced proteins and relevant	IFN (LOC117269058)
	R5	GCTGACTGTGAAGCGTTGGA
Fig. 4D	F6	ACCTTCGTGGAGACATTGCT	132	Epinephelus lanceolatus interferon-induced very large GTPase 1-like (LOC117246134)	inflammatory cytokines and receptors	IFN induced proteins and relevant	IFN (LOC117246134)
	R6	GTGCCTTGTGGTGTTGGTTG
Fig. 4E	F10	TGAAGGACTGTTTCCTGGCTG	164	Epinephelus lanceolatus caspase-3-like (LOC117269417)	other genes related to immune cell response	Caspase	Caspase-3
	R10	AGATCCCCGACACGCCTGTATG
Fig. 4F	F11	ATACAGGTGAACGCAGGAGC	78	Epinephelus fuscoguttatus transferrin-a	other genes related to immune cell response	transferrin and receptor	Tfa
	R11	GAAATGGTGCGTCAAGTCGG
Fig. 4G	F12	ACTCGACCTGTCCAACAACG	74	Epinephelus coioides TLR5S	pattern recognition genes	TLR	TLR5S
	R12	TCTTGGTCCCCCTAATGGCT
Fig. 4H	F13	GGCACACAAACTCTGCCAAAT	73	Epinephelus lanceolatus mannose-specific lectin-like (LOC117264987)	pattern recognition genes	other lectin	Llec
	R13	ACCACCAGTTTGCCGTCATC
Fig. 4I	F14	CTGGCTGCTCTTCATGTCCA	91	Epinephelus lanceolatus NACHT, LRR and PYD domains-containing protein 4-like (LOC117270730)	pattern recognition genes	NOD	NOD
	R14	CTTTAGACAGCCGGGAGGTG
Fig. 4J	F15	TGCTGCGAGCCTTCTGATTA	113	Epinephelus fuscoguttatus fth1a ferritin, heavy polypeptide 1a	acute phase reactions	Ferritin	Fth1a
	R15	AGATACAAAGGGCGTGCGAA
Fig. 4K	F16	AAACCAGAGGATTGCGGAGG	105	Epinephelus lanceolatus neutrophil cytosolic factor 1 (ncf1)	Innate immune cells related	NCF	Ncf1
	R16	TCCGAACTACACCTGCCAAC
Fig. S2A	F17	CACTGACGGAGTGAAACCCA	82	Epinephelus lanceolatus granzyme G-like (LOC117254325)	adapters effectors and signal transducers	granzyme	Granzyme-G
	R17	TCCCCAGCCGGAGACTATAC
Fig. S2B	F18	AGAGGGCTTCGACATCGTCA	124	Epinephelus fuscoguttatus perforin-1-like	adapters effectors and signal transducers	perforin 1	Perforin-1
	R18	CTGGCTCTCTCGGTTCATGT
Fig. S2C	F19	GCAGACAGATGCGCTCAAAG	142	Epinephelus lanceolatus (giant grouper) leukocyte cell-derived chemotaxin-2-like (LOC117267497)	adapters effectors and signal transducers	chemotaxin	Chemotaxin-2
	R19	TGAGTGCAGCAAGGGAAACA
Fig. S2D	F20	CTGCCACGCTACAGGTTTCT	114	Epinephelus lanceolatus major histocompatibility complex class I-related gene protein-like (LOC117263550)	antigen processing and regulators	MHC I	MHC I
	R20	GATCCATCGTGGTTGGGGAG
Fig. S2E	F21	CAGGAGGAAGCATTGACGGA	101	Epinephelus lanceolatus (giant grouper) cdk9 cyclin-dependent kinase 9 (CDC2-related kinase)	antigen processing and regulators	CDC (2,5-7,16,20,23,27,42,A)	Cdk9
	R21	AGTGGTGTGGCTAACGAAAGA
Fig. S2F	F22	GGAGGTGAATGGATGCCCAA	144	Epinephelus lanceolatus complement C1q and tumor necrosis factor-related protein 9-like (LOC117260204)	complement system	C1q	C1q9
	R22	TCGGAATATGACACCGCTCG
Fig. S2G	F23	AACTGAAGGCAGCAACAGGT	144	Epinephelus lanceolatus (giant grouper) c1qbp complement component 1, q subcomponent binding protein	complement system	C1q binding protein	C1qbp
	R23	CTCACGGATGGCGAAGATGT
Fig. S2H	F24	CCAGCTTACGTCTGCGAGTT	138	Epinephelus lanceolatus (giant grouper) ccr6a chemokine (C-C motif) receptor 6a	inflammatory cytokines and receptors	CC,CCR,CCL	CCR6a
	R24	GATGATGGCGGTGTAGCAGA
Fig. S2I	F25	TGGAAGCAACAGCACAGGAA	90	Epinephelus lanceolatus nuclear factor interleukin-3-regulated protein-like (LOC117268734)	inflammatory cytokines and receptors	IL and relevant	Nfil3
	R25	GAACCGCTAGAGTAACCGCT
Fig. S2J	F26	GCACCGTCTACTATCTGGGC	123	Epinephelus lanceolatus C-C chemokine receptor type 3-like (LOC117264483)	inflammatory cytokines and receptors	CC,CCR,CCL	CCR3
	R26	CCGCATATCTTCGACCCCTC
Fig. S2K	F27	TGGACCTCAGTCACAATCGC	123	Epinephelus lanceolatus Toll-like receptor 9B (TLR9B)	pattern recognition genes	TLR	TLR9B
	R27	CAGGGAGAAACTGACGGCTT
Fig. S2L	F28	CCACACTACAGGTCCCACAC	137	Epinephelus lanceolatus Kruppel-like factor 5a (klf5a)	T cell and B cell antigen activation	KLF	Klf5a
	R28	TCTCCAAGTCCGGGTTGTTC
Fig. S2M	F29	GAAGTTTGCCCGCTCTGATG	150	Epinephelus fuscoguttatus Kruppel-like factor 9	T cell and B cell antigen activation	KLF	Klf9
	R29	ATTGAGGGCTGGAAGTCAGG
Fig. S2N	F30	TCCAGTACAGTGCGAACCAC	149	Epinephelus fuscoguttatus toll-interacting protein	T cell and B cell antigen activation	TOLLIP	Tollip
	R30	GCAGTCTACAACCAGGGCAT
Fig. S2O	F31	CATGTGGGACTACGCCCTTT	86	Epinephelus lanceolatus C-reactive protein-like (LOC117266248)	acute phase reactions	CRR	CCR
	R31	TCCAGTTGAGCACATTCCCC
Fig. S2P	F32	TTGGGTCAACCTGACGGATG	140	Epinephelus lanceolatus neuronal cell adhesion molecule a (nrcama)	Innate immune cells related	NCAM	Nrcama
	R32	TGTATTGGCTTGAGGGCTGG
	β-actin-F	TGCTGTCCCTGTATGCCTCT	225	Epinephelus coioides beta actin mRNA	Internal reference	Internal reference	β-actin
	β-actin-R	CCTTGATGTCACGCACGAT
