# Supplementary material for: Gut–Liver Immune Response and Gut Microbiota Profiling Reveal the Pathogenic Mechanisms of Vibrio harveyi in Pearl Gentian Grouper (Epinephelus lanceolatus ♂ × E. fuscoguttatus ♀)
Source: Front Immunol. 2020 Nov 26;11:607754. doi: 10.3389/fimmu.2020.607754 (PMC7727329; doi:10.3389/fimmu.2020.607754)
Supplement: Supplementary file 7 [file Table_3.xls]

## Sheet: Table S3
Table S3 Pearson’s correlation coefficients between and within gut bacterial communities, predicted gut functions, and immune-related gene expression.
			Fig. 4B IFN (LOC117246135)	Fig. 4C IFN (LOC117269058	Fig. 4D IFN (LOC117246134)	Fig. 4E Caspase-3	Fig. 4F Tfa	Fig. 4G TLR5S	Fig. 4H Llec	Fig. 4I NOD	Biofilm_formation_Vibrio_cholerae	Quorum_sensing	Bacterial_secretion_system	Secretion_system	Nicotinate_and_nicotinamide_metabolism	Ubiquinone_and_other_terpenoid_quinone_biosynthesis	Membrane_and_intracellular_structural_molecules	Base_excision_repair	Nucleotide_excision_repair	Ribosome	Translation_factors	Streptomycin_biosynthesis	Terpenoid_backbone_biosynthesis	Vibrio	Photobacterium	Bradyrhizobium	Lactobacillus	Blautia	Faecalibaculum
Immune genes	Fig. 4B IFN (LOC117246135)	r					.674*	.791*	.689*																					Fig. 4B IFN (LOC117246135)
		P					0.047	0.011	0.04
	Fig. 4C IFN (LOC117269058	r			.960**	.823**																			.891**					Fig. 4C IFN (LOC117269058
		P			0	0.006																			0.001
	Fig. 4D IFN (LOC117246134)	r				.859**																			.975**					Fig. 4D IFN (LOC117246134)
		P				0.003																			0
	Fig. 4E Caspase-3	r																							.860**					Fig. 4E Caspase-3
		P																							0.003
	Fig. 4F Tfa	r						.956**	.964**	.971**																				Fig. 4F Tfa
		P						0	0	0
	Fig. 4G TLR5S	r							.900**	.897**																				Fig. 4G TLR5S
		P							0.001	0.001
	Fig. 4H Llec	r								.940**																				Fig. 4H Llec
		P								0
	Fig. 4I NOD	r																												Fig. 4I NOD
		P
Gut predicated functions	Biofilm_formation_Vibrio_cholerae	r											.812**	.894**	.699*	.815**	.831**	-.790*	-.788*	-.821**	-.825**	-.880**	-.882**	.765*			-.701*	-.849**		Biofilm_formation_Vibrio_cholerae
		P											0.008	0.001	0.036	0.007	0.005	0.011	0.012	0.007	0.006	0.002	0.002	0.016			0.035	0.004
	Quorum_sensing	r											.861**	.825**	.921**	.718*	.894**	-.915**	-.891**	-.890**	-.815**	-.856**	-.815**	.766*			-.823**		-.747*	Quorum_sensing
		P											0.003	0.006	0	0.029	0.001	0.001	0.001	0.001	0.008	0.003	0.007	0.016			0.006		0.021
	Bacterial_secretion_system	r												.972**	.953**	.959**	.989**	-.990**	-.990**	-.994**	-.962**	-.928**	-.941**	.769*			-.958**	-.810**	-.902**	Bacterial_secretion_system
		P												0	0	0	0	0	0	0	0	0	0	0.015			0	0.008	0.001
	Secretion_system	r													.907**	.962**	.977**	-.963**	-.973**	-.980**	-.986**	-.973**	-.983**	.822**			-.931**	-.810**	-.868**	Secretion_system
		P													0.001	0	0	0	0	0	0	0	0	0.007			0	0.008	0.002
	Nicotinate_and_nicotinamide_metabolism	r														.892**	.969**	-.971**	-.961**	-.955**	-.905**	-.889**	-.871**	.693*			-.915**	-.700*	-.867**	Nicotinate_and_nicotinamide_metabolism
		P														0.001	0	0	0	0	0.001	0.001	0.002	0.039			0.001	0.036	0.002
	Ubiquinone_and_other_terpenoid_quinone_biosynthesis	r															.940**	-.931**	-.944**	-.944**	-.951**	-.885**	-.915**				-.934**	-.772*	-.903**	Ubiquinone_and_other_terpenoid_quinone_biosynthesis
		P															0	0	0	0	0	0.002	0.001				0	0.015	0.001
	Membrane_and_intracellular_structural_molecules	r																-.990**	-.990**	-.993**	-.967**	-.959**	-.958**	.804**			-.940**	-.794*	-.875**	Membrane_and_intracellular_structural_molecules
		P																0	0	0	0	0	0	0.009			0	0.011	0.002
	Base_excision_repair	r																	.995**	.994**	.954**	.931**	.937**	-.773*			.961**	.751*	.904**	Base_excision_repair
		P																	0	0	0	0	0	0.015			0	0.02	0.001
	Nucleotide_excision_repair	r																		.997**	.977**	.947**	.956**	-.797*			.970**	.745*	.921**	Nucleotide_excision_repair
		P																		0	0	0	0	0.01			0	0.021	0
	Ribosome	r																			.974**	.954**	.958**	-.803**			.954**	.793*	.893**	Ribosome
		P																			0	0	0	0.009			0	0.011	0.001
	Translation_factors	r																				.971**	.985**	-.840**			.950**	.747*	.905**	Translation_factors
		P																				0	0	0.005			0	0.021	0.001
	Streptomycin_biosynthesis	r																					.984**	-.897**			.875**	.782*	.798**	Streptomycin_biosynthesis
		P																					0	0.001			0.002	0.013	0.01
	Terpenoid_backbone_biosynthesis	r																						-.893**			.918**	.753*	.852**	Terpenoid_backbone_biosynthesis
		P																						0.001			0	0.019	0.004
Gut bacterial communities	Vibrio	r																									-.751*	-.667*	-.668*	Vibrio
		P																									0.02	0.05	0.049
	Photobacterium	r																												Photobacterium
		P
	Bradyrhizobium	r																												Bradyrhizobium
		P
	Lactobacillus	r																											.984**	Lactobacillus
		P																											0
	Blautia	r																												Blautia
		P
	Faecalibaculum	r																												Faecalibaculum
		P
			Fig. 4B IFN (LOC117246135)	Fig. 4C IFN (LOC117269058	Fig. 4D IFN (LOC117246134)	Fig. 4E Caspase-3	Fig. 4F Tfa	Fig. 4G TLR5S	Fig. 4H Llec	Fig. 4I NOD	Biofilm_formation_Vibrio_cholerae	Quorum_sensing	Bacterial_secretion_system	Secretion_system	Nicotinate_and_nicotinamide_metabolism	Ubiquinone_and_other_terpenoid_quinone_biosynthesis	Membrane_and_intracellular_structural_molecules	Base_excision_repair	Nucleotide_excision_repair	Ribosome	Translation_factors	Streptomycin_biosynthesis	Terpenoid_backbone_biosynthesis	Vibrio	Photobacterium	Bradyrhizobium	Lactobacillus	Blautia	Faecalibaculum
